# Supplementary material for: Genetic characteristics of common variable immunodeficiency patients with autoimmunity
Source: Front Genet. 2023 Nov 13;14:1209988. doi: 10.3389/fgene.2023.1209988 (PMC10679925; doi:10.3389/fgene.2023.1209988)
Supplement: Supplementary file 2 [file DataSheet1.xlsx]

## Sheet: Table S1- Clinical information 
Table S1: Clinical information of 16 CVID patients
Patient No		Gender	Age	Autoimmune phenotype	IGA(mg/L)	IGM (mg/L)	IGG(g/L)	CD3+T cell (/ul)	CD4+T cell (/ul)	CD8+T cell (/ul)	CD19+CD5+B cell	Autoantibody
Normal					836–2900	700–2200	8–15.5	(941–2226)	(471–1220)	(303–1003)	(175–332)/ul
S1		F	45	SS	＜66.7	2380	15.5*	/	/	/	/	ANA、SSA、Ro-52
S2		F	29	PsA	＜66.7	56.4	2.98	767	219	508	/	Negative
S3		M	59	Arthritis	＜66.70	＜41.70	0.83	/	/	/	/	Negative
S4		F	55	UCTD	2210	251	7.62*	1633	530	1000	/	ANA、dsDNA
F1		F	18	SLE	＜66.7	＜41.7	3.34	638	368	250	59	ANA、dsDNA、U1-nRNP
F2		M	19	necrotic lymphadenitis	＜66.7	106	＜0.33	2723	272	2236	26	Negative
F3		M	30	EGPA	＜66.7	824	13.8*	/	/	/	/	Negative
F4		F	24	UCTD	156	787	14.2*	845	398	414	129	ANA、dsDNA、ARPA
F5		F	22	SLE	0.669	0.19	1.97	/	/	/	/	ANA、SSA
F6		F	24	SLE	658	676	1.64	/	/	/	/	ANA、dsDNA
F7		F	50	SLE	91.3	61	4.3	296	158	110	57	ANA、U1-nRNP
F8		F	27	SLE	290	270	2.58	685	449	182	40	dsDNA、U1-nRNP、ARPA
F9		F	30	MDS+Arthritis	＜66.7	＜41.70	0.76	194	58	127	1	SSA、Ro-52
F10		M	22	Pancytopenia	3400	1000	2.32	1015	409	532	/	Negative
F11		M	30	ITP	436	1040	8.55*	309	70	215	4	ANA、抗Ro-52
F12		M	31	SLE	＜66.7	218	7.55*	298	35	249	18	ANA、ARPA、dsDNA
/:not examined
ANA: Antinuclear antibody; SSA:Anti-SSA antibody; ds-DNA: Anti-double stranded DNA; ARPA:Anti-ribosomal P protein
"*" indicates that the patient received intravenous immunoglobulin one or more times before testing

## Sheet: Table S2
			Table S2-1. Next generation sequencing data characteristics								Table S2-2. Statistic of Variants Filtering				Table S2-3. Statistic of Variants ACMG
	Sample name	Raw reads	Raw data(G)	Q20(%)	Q30(%)	Mapping rate(%)	Depth	Coverage(%)	Coverage at 4X(%)
	S#1	323300258	96.99	97.67	93.61	99.93	32.7	99.04	98.87		Filter	SNP	InDel		Classfication	SNP	InDel
	F1_Dad	387958465	116.39	97.34	92.61	99.91	35.13	99.8	99.65		Total	9578118	2758295		Benign	15	46
	F1	302006877	90.6	96.83	91.54	99.91	30.59	99.04	98.86		Freq	1687449	1064143		LikelyBenign	31	15
	F1_Mom	305051153	91.52	96.93	91.88	99.91	35.13	99.8	98.88		Func	19215	1487		VUS	4579	507
	F2_sister	302889880	90.87	96.12	90.11	99.87	30.51	99.06	98.82		ExonicFunc	12693	1208		LikelyPathogenic	75	8
	F2	348823747	104.65	96.54	90.94	99.91	35.13	99.8	99.62		Deleterious	8171	977		Pathogenic	55	2
	F2_Mom	324836153	97.45	95.89	89.63	99.86	32.74	99.06	98.84		Patient_own	4736	528
	F2_Dad	326754009	98.03	96.17	90.14	99.92	31.7	99.02	99.58		SNP: single nucleotide polymorphism. InDel: insertion deletion. Freq:.....Func:Annotation of the region where the variant site is located (e.g., exonic, splicing). Exonic Func:Types of SNV or InDel variants in exonic regions.
	S2	304515637	91.35	96.04	90.07	99.91	35.13	99.8	98.84
	S3	320616933	96.19	97.63	93.57	99.92	31.7	99.02	99.65
	F3_Dad	304093263	91.23	97.31	92.82	99.92	31.7	99.02	99.59
	F3	300349613	90.1	97.51	93.19	99.92	31.7	99.02	99.58
	F3_Mom	301551964	90.47	97.44	93.08	99.92	31.7	99.02	98.79
	F4_Dad	381583402	114.48	97.36	92.73	99.92	36.36	99.04	99.65
	F4	359111932	107.73	97.48	92.97	99.92	36.36	99.04	98.87
	F4_Mom	312595940	93.78	97.41	92.81	99.92	31.7	99.02	98.82
	F5_Dad	311649546	93.49	95.85	89.68	99.83	31.4	99.77	99.57
	F5	303234882	90.97	94.87	87.81	99.78	30.46	99.06	98.87
	F5_Mom	312315032	93.69	95.51	89.07	99.82	31.37	99.08	98.89
	F6_Dad	338725163	101.62	97.03	92.23	99.86	38.26	99.79	99.62
	F6	316369581	94.91	96.91	92	99.86	38.26	99.79	98.85
	F6_Mom	347905243	104.37	97.56	93.19	99.86	38.26	99.79	98.88
	F7_Dad	412776884	123.83	96.48	90.88	99.84	41.54	99.82	99.7
	F7	375603627	112.68	97.66	93.59	99.82	31.37	99.08	98.88
	F7_Son	378864319	113.66	96.73	91.41	99.86	38.26	99.79	99.66
	F8_Dad	341184279	102.36	97.03	92.37	99.87	42.44	99.05	99.6
	F8	419798975	125.94	96.68	91.42	99.87	42.44	99.05	98.89
	F8_M	317636496	95.29	96.93	92.2	99.87	32.16	99.02	98.82
	F9_Sister	306616961	91.99	97.34	92.98	99.91	30.9	98.98	98.73
	F9	339642428	101.89	97.35	93.03	99.91	34.19	99.03	98.83
	F9_Dad	309250648	92.78	97.98	94.43	99.9	35.31	99.07	99.55
	F9_Mom	304896732	91.47	97.93	94.29	99.9	35.31	99.07	98.81
	S4	327415726	98.22	97.62	93.51	99.9	35.31	99.07	98.88
	F10_Mom	350313606	105.09	96.53	91.04	99.92	31.7	99.02	98.9
	F10	341462215	102.44	96.61	91.17	99.88	31.37	99.04	99.65
	F10_Dad	344637070	103.39	96.46	90.88	99.88	31.37	99.04	99.64
	F11_Dad	309734446	92.92	97.01	92.34	99.9	35.31	99.07	99.52
	F11_Mom	323357496	97.01	97.14	92.62	99.89	32.78	99.02	98.83
	F11	315778245	94.73	96.71	91.32	99.88	31.37	99.04	99.62
	F12_Dad	302511171	90.75	97.36	92.82	99.9	35.31	99.07	99.49
	F12_Mom	309314137	92.79	97.03	92.38	99.9	35.31	99.07	98.84
	F12	311609718	93.48	96.94	91.77	99.92	31.45	99.8	99.61
	Note：#：sporadic samples；F：family samples

## Sheet: Table S3
		Table S3. PID and CVID related genes
551 PID related gene		PID_HGMD_57genes	PID_OMIM_97genes	PID_Phenolyzer_159genes	CVID_HGMD_84genes	CVID_OMIM_13genes	CVID_Phenolyzer_21genes	PID_Paper_431genes
ACD		ADA	ADA	ACP5	ADA2	CD19	CD19	ACD
ACP5		AIRE	AICDA	ADA	ANP32B	CD81	CD27	ACP5
ACTB		AK2	ATP6AP1	AHCY	ARID3A	CR2	CD40LG	ACTB
ADA		AP3B1	B2M	AICDA	BANK1	ICOS	CD79A	ADA
ADA2		ARMC4	BCL10	AIRE	BCL2L11	IKZF1	CD81	ADA2
ADAM17		BTK	BCL11B	AK2	BLK	IL21	CR2	ADAM17
ADAMTS13		C1R	CARD11	AK7	BTK	IRF2BP2	ICOS	ADAMTS13
ADAR1		C3	CARMIL2	APP	CAMLG	LRBA	LRBA	ADAR1
AHCY		C6	CD19	ARVCF	CARD11	MS4A1	MS4A1	AICDA
AICDA		C8B	CD3D	BLNK	CD19	NFKB1	MSH5	AIRE
AIRE		C9	CD3E	BLZF1	CD3G	NFKB2	NCF4	AK2
AK2		CARD11	CD3G	BTK	CD40LG	TNFRSF13B	NFKB2	ALPI
AK7		CARD9	CD40	C1R	CD5	TNFRSF13C	PRKCD	AP1S3
ALPI		CD81	CD40LG	C1S	CD79A		SH2D1A	AP3B1
ANP32B		CORO1A	CD81	C2	CD84		TLR9	AP3D1
AP1S3		CYBA	CDCA7	C3	CLEC16A		TNF	APOL1
AP3B1		CYBB	CORO1A	C4A	CLNK		TNFRSF13B	ARHGEF1
AP3D1		DNAH11	CR2	C5	CR2		TNFRSF13C	ARPC1B
APOL1		DOCK8	CTPS1	C5AR1	CTLA4		TNFSF12	ATM
APP		ELANE	CYBB	C6	DCLRE1C		TNFSF13B	ATP6AP1
ARHGEF1		FAS	DCLRE1C	C7	DKC1		VPREB1	B2M
ARID3A		FCN3	DNMT3B	C8G	DOCK8			BACH2
ARMC4		FOXN1	DOCK2	C9	EBF1			BAG3
ARPC1B		GATA2	FCGR3A	CD164	FANCA			BCL10
ARVCF		IKZF1	FCN3	CD19	FANCE			BCL11B
ATM		IL10	FOXN1	CD27	FCGR2A			BLM
ATP6AP1		IL12RB1	GATA2	CD3D	FCGR3B			BLNK
B2M		IL17F	GINS1	CD3E	GAB2			BRCA1
BACH2		IL21R	HELLS	CD4	HDAC9			BRCA2
BAG3		IL7R	HYOU1	CD40	ICAM1			BRIP1
BANK1		JAK1	ICOS	CD40LG	ICOS			BTK
BCL10		JAK3	IFNAR2	CD79A	IFNK			C1QA
BCL11B		LAMTOR2	IFNGR1	CD81	IKBKB			C1QB
BCL2L11		LPIN2	IFNGR2	CD84	IKZF1			C1QC
BLK		MEFV	IKBKB	CDKN2A	IL17F			C1R
BLM		MUC5B	IKBKG	CFI	IL21R			C1S
BLNK		NCF1	IKZF1	CFP	IL2RG			C2
BLZF1		NCF2	IL12B	CHD7	INPP5D			C3
BRCA1		NFAT5	IL12RB1	CIITA	IRAK4			C4A
BRCA2		NFKB1	IL17RA	CLEC16A	IRF2BP2			C4B
BRIP1		NFKB2	IL21	CLTCL1	ITK			C5
BTK		NLRP3	IL21R	COMT	JAK3			C6
C1QA		PDGFRA	IL2RA	CORO1A	JUN			C7
C1QB		PLCG2	IL2RG	CORO1B	LILRB5			C8A
C1QC		RAG1	IL7R	CORO1C	LRBA			C8B
C1R		RFXANK	IRF2BP2	CR1	LYST			C8G
C1S		RNF168	IRF7	CR2	MAPK8			C9
C2		SCNN1G	IRF8	CRKL	MDC1			CARD11
C3		SERPING1	ISG15	CYBA	MRE11			CARD14
C4A		SLC37A4	LAMTOR2	CYBB	NEIL1			CARD9
C4A		STAT1	LAT	CYP1A2	NFKB1			CARMIL2
C4B		STK4	LCK	DCLRE1C	NFKB2			CASP10
C5		STXBP1	LRBA	DGCR	NHEJ1			CASP8
C5AR1		VPS13B	MAGT1	DGCR10	NLRC3			CBL
C6		WAS	MALT1	DGCR11	NLRP12			CCBE1
C7		ZAP70	MCM4	DGCR2	NLRP2			CCDC40
C8A		ZBTB24	MS4A1	DGCR6L	ORC4			CD19
C8B			MSN	DGCR8	PICALM			CD20
C8G			MTHFD1	DGUOK	PLCG2			CD21
C9			NFE2L2	DNTT	POLE			CD27
CAMLG			NFKB1	DOCK8	PRKCD			CD3D
CARD11			NFKB2	F12	PRKDC			CD3E
CARD14			NFKBIA	FAS	PRRC2A			CD3G
CARD9			NHEJ1	FCGR3A	PSMB9			CD3Z
CARMIL2			NSMCE3	FCGR3B	RAG1			CD40
CASP10			ORAI1	FGF8	RAG2			CD40LG
CASP8			PGM3	FOXP3	SH2D1A			CD46
CBL			PIK3CD	G6PD	SH3BP2			CD55
CCBE1			PIK3R1	GBA	SKIV2L			CD59
CCDC40			PNP	GCK	STAT3			CD70
CD164			PRKDC	GP1BB	TAP2			CD79A
CD19			PTPRC	GSC2	TBX1			CD79B
CD20			RAC2	HBB	TCF3			CD81
CD21			RAG1	HLA-DRA	TLR1			CD8A
CD27			RAG2	HNRNPLL	TNFAIP3			CDCA7
CD3D			RBCK1	ICOS	TNFRSF13B			CEBPE
CD3E			RELB	IFIH1	TNFRSF13C			CFB
CD3G			RIPK1	IFNA1	TNFRSF1A			CFD
CD3Z			RORC	IFNG	TNFSF10			CFH
CD4			SP110	IFNGR1	TNIP1			CFHR1
CD40			STAT1	IGAD1	TRNT1			CFHR2
CD40LG			STAT2	IGHE	TTC37			CFHR3
CD46			STAT5B	IGHG2	UNG			CFHR4
CD5			STIM1	IGHM	VAV1			CFHR5
CD55			STK4	IGKC				CFI
CD59			TFRC	IGLL1				CFP
CD70			TGFB1	IL2				CFTR
CD79A			TNFRSF13B	IL2RG				CHD7
CD79B			TNFRSF13C	IL4				CIB1
CD81			TNFRSF4	IL5				CIITA
CD84			TRAC	IL7R				CLCN7
CD8A			TRNT1	ITGB2				CLPB
CDCA7			TTC7A	ITPA				COPA
CDKN2A			TYK2	JAK3				CORO1A
CEBPE			UNG	KNG1				CR2
CFB			ZAP70	KRTAP10-9				CSF2RA
CFD			ZBTB24	LIF				CSF3R
CFH				LIG4				CSFR2B
CFHR1				LMO1				CTC1
CFHR2				LOC647275				CTLA4
CFHR3				LRBA				CTPS1
CFHR4				LRRC8A				CTPS2
CFHR5				LTA				CTSC
CFI				LY9				CXCR4
CFP				LZTR1				CYBA
CFTR				MASP2				CYBB
CHD7				MBL2				CYBC1
CIB1				MBNL3				D40LG
CIITA				MBP				DBR1
CLCN7				MMP23B				DCLRE1C
CLEC16A				MS4A1				DEF6
CLNK				NCF1				DKC1
CLPB				NCF2				DNAI2
CLTCL1				NCF4				DNAJC21
COMT				NF1				DNASE1L3
COPA				NFKB2				DNASE2
CORO1A				NHEJ1				DNMT3B
CORO1B				OTC				DOCK2
CORO1C				PIK3R1				DOCK8
CR1				PNP				DSG1
CR2				PRKCD				DSP
CRKL				PTPRC				EFL1
CSF2RA				RAG1				ELANE
CSF3R				RAG2				EPG5
CSFR2B				RFX1				ERBB2IP
CTC1				RFX5				ERCC4
CTLA4				RFXANK				ERCC6
CTPS1				RFXAP				ERCC6L2
CTPS2				RHOH				EXTL3
CTSC				RIMBP2				FAAP24
CXCR4				RMRP				FADD
cxcr4tv1				RPL34				FANCA
CYBA				SCN2A				FANCB
CYBB				SERPING1				FANCC
CYBC1				SH2D1A				FANCD2
CYP1A2				SPINT2				FANCE
D40LG				SRC				FANCF
DBR1				STAT3				FANCG
DCLRE1C				STX11				FANCI
DEF6				TAP1				FANCL
DGCR				TAP2				FANCM
DGCR10				TAPBP				FASLG
DGCR11				TBX1				FAT4
DGCR2				TGFBR1				FCGR3A
DGCR6L				TGFBR2				FCHO1
DGCR8				TMPO				FCN3
DGUOK				TNFRSF13B				FERMT1
DKC1				TNFRSF13C				FERMT3
DNAH11				TNFSF12				FOXN1
DNAI2				TNFSF13B				FOXP3
DNAJC21				TRHDE				FPR1
DNASE1L3				TRIM22				G6PC3
DNASE2				TSSK2				G6PD
DNMT3B				UFD1L				G6PT1
DNTT				WAS				GATA2
DOCK2				XK				GFI1
DOCK8				YPEL1				GINS1
DSG1				ZAP70				HAVCR2
DSP				ZBTB1				HAX1
EBF1								HELLS
EFL1								HMOX
ELANE								HYOU1
EPG5								ICOS
ERBB2IP								ICOSLG
ERCC4								IFIH1
ERCC6								IFNAR1
ERCC6L2								IFNAR2
EXTL3								IFNGR1
F12								IFNGR2
FAAP24								IGHM
FADD								IGKC
FANCA								IGLL1
FANCB								IKBKB
FANCC								IKBKG
FANCD2								IKZF1
FANCE								IL10
FANCF								IL10RA
FANCG								IL10RB
FANCI								IL12B
FANCL								IL12RB1
FANCM								IL12RB2
FAS								IL17F
FASLG								IL17RA
FAT4								IL17RC
FCGR2A								IL18BP
FCGR3A								IL1RN
FCGR3B								IL21
FCHO1								IL21R
FCN3								IL23R
FERMT1								IL2RA
FERMT3								IL2RB
FGF8								IL2RG
FOXN1								IL36RN
FOXP3								IL6R
FPR1								IL6ST
G6PC3								IL7R
G6PD								ILK
G6PT1								INO80
GAB2								IRAK1
GATA2								IRAK4
GBA								IRF2BP2
GCK								IRF3
GFI1								IRF4
GINS1								IRF7
GP1BB								IRF8
GSC2								IRF9
HAVCR2								ISG15
HAX1								ITCH
HBB								ITGB2
HDAC9								ITK
HELLS								JAGN1
HLA-DRA								JAK1
HMOX								JAK3
HNRNPLL								KDM6A
HYOU1								KMT2A
ICAM1								KMT2D
ICOS								KRAS
ICOSLG								LAMTOR2
IFIH1								LAT
IFNA1								LCK
IFNAR1								LIG1
IFNAR2								LIG4
IFNG								LPIN2
IFNGR1								LRBA
IFNGR2								LYST
IFNK								MAD2L2
IGAD1								MAGT1
IGHE								MALT1
IGHG2								MAP3K14
IGHM								MASP2
IGKC								MCM4
IGLL1								MEFV
IKBKB								MKL1
IKBKG								MLH1
IKZF1								MOGS
IL10								MRTFA
IL10RA								MS4A1
IL10RB								MSH2
IL12B								MSH6
IL12RB1								MSN
IL12RB2								MTHFD1
IL17F								MVK
IL17RA								MX2
IL17RC								MYB
IL18BP								MYD88
IL1RN								MYSM1
IL2								NBAS
IL21								NBS1
IL21R								NCF1
IL23R								NCF2
IL2RA								NCF4
IL2RB								NCSTN
IL2RG								NFAT5
IL36RN								NFE2L2
IL4								NFKB1
IL5								NFKB2
IL6R								NFKBIA
IL6ST								NHEJ1
IL7R								NLRC4
ILK								NLRP1
INO80								NLRP12
INPP5D								NLRP3
IRAK1								NOD2
IRAK4								NOLA2
IRF2BP2								NOLA3
IRF3								NRAS
IRF4								NSMCE3
IRF7								OAS1
IRF8								ORAI1
IRF9								OSTM1
ISG15								OTULIN
ITCH								PALB2
ITGB2								PARN
ITK								PEPD
ITPA								PGM3
JAGN1								PIEZO1
JAK1								PIK3CD
JAK3								PIK3CDGOF
JUN								PIK3R1
KDM6A								PLCG2
KMT2A								PLEKHM1
KMT2D								PLXNA1
KNG1								PMS2
KRAS								PNP
KRTAP10-9								POLA1
LAMTOR2								POLD1
LAT								POLD2
LCK								POLE1
LIF								POLE2
LIG1								POLR3A
LIG4								POLR3C
LILRB5								POLR3F
LMO1								PRF1
LOC647275								PRKCD
LPIN2								PRKDC
LRBA								PSEN
LRRC8A								PSENEN
LTA								PSMB8
LY9								PSMG2
LYST								PSTPIP1
LZTR1								PTEN
MAD2L2								PTPRC
MAGT1								RAB27A
MALT1								RAC2
MAP3K14								RAD51
MAPK8								RAD51C
MASP2								RAG1
MBL2								RAG2
MBNL3								RANBP2
MBP								RASGRP1
MCM4								RBCK1
MDC1								RECQL4
MEFV								REL
MKL1								RELA
MLH1								RELB
MMP23B								RET
MOGS								RFWD3
MRE11								RFX5
MRTFA								RFXANK
MS4A1								RFXAP
MSH2								RHOH
MSH5								RIPK1
MSH6								RMRP
MSN								RNASEH2A
MTHFD1								RNASEH2B
MUC5B								RNASEH2C
MVK								RNF168
MX2								RNF31
MYB								RNU4ATAC
MYD88								RORC
MYSM1								RPSA
NBAS								RTEL1
NBS1								RUNX1
NCF1								SAMD9
NCF2								SAMD9L
NCF4								SAMHD1
NCSTN								SBDS
NEIL1								SEC61A1
NF1								SEMA3E
NFAT5								SERPING1
NFE2L2								SH2D1A
NFKB1								SH3BP2
NFKB2								SH3KBP1
NFKBIA								SKIV2L
NHEJ1								SLC29A3
NLRC3								SLC35C1
NLRC4								SLC39A7
NLRP1								SLC46A1
NLRP12								SLC7A7
NLRP2								SLX4
NLRP3								SMARCAL1
NOD2								SMARCD2
NOLA2								SNX10
NOLA3								SP110
NRAS								SPINK5
NSMCE3								SPPL2A
OAS1								SRP54
ORAI1								SRP72
ORC4								STAT1
OSTM1								STAT2
OTC								STAT3
OTULIN								STAT5B
PALB2								STIM1
PARN								STK4
PDGFRA								STN1
PEPD								STX11
PGM3								STXBP2
PICALM								TAP1
PIEZO1								TAP2
PIK3CD								TAPBP
PIK3CDGOF								TAZ
PIK3R1								TBK1
PLCG2								TBX1
PLEKHM1								TCF3
PLXNA1								TCIRG1
PMS2								TCN2
PNP								TERC
POLA1								TERT
POLD1								TFRC
POLD2								TGFB1
POLE								TGFBR1
POLE1								TGFBR2
POLE2								THBD
POLR3A								TICAM1
POLR3C								TINF2
POLR3F								TIRAP
PRF1								TLR3
PRKCD								TMC6
PRKDC								TMC8
PRRC2A								TMEM173
PSEN								TNFAIP3
PSENEN								TNFRSF11A
PSMB8								TNFRSF13
PSMB9								TNFRSF13B
PSMG2								TNFRSF13C
PSTPIP1								TNFRSF1A
PTEN								TNFRSF4
PTPRC								TNFRSF6
RAB27A								TNFRSF9
RAC2								TNFSF11
RAD51								TNFSF12
RAD51C								TNFSF6
RAG1								TOP2B
RAG2								TP53
RANBP2								TPP2
RASGRP1								TRAC
RBCK1								TRAF3
RECQL4								TRAF3IP2
REL								TREX1
RELA								TRIM22
RELB								TRNT1
RET								TTC37
RFWD3								TTC7A
RFX1								TYK2
RFX5								UBE2T
RFXANK								UNC13D
RFXAP								UNC93B1
RHOH								UNG
RIMBP2								USB1
RIPK1								USP18
RMRP								VPS13B
RNASEH2A								VPS45
RNASEH2B								WAS
RNASEH2C								WDR1
RNF168								WIPF1
RNF31								WRAP53
RNU4ATAC								XIAP
RORC								XRCC2
RPL34								ZAP70
RPSA								ZBTB24
RTEL1								ZNF341
RUNX1
SAMD9
SAMD9L
SAMHD1
SBDS
SCN2A
SCNN1G
SEC61A1
SEMA3E
SERPING1
SH2D1A
SH3BP2
SH3KBP1
SKIV2L
SLC29A3
SLC35C1
SLC37A4
SLC39A7
SLC46A1
SLC7A7
SLX4
SMARCAL1
SMARCD2
SNX10
SP110
SPINK5
SPINT2
SPPL2A
SRC
SRP54
SRP72
STAT1
STAT2
STAT3
STAT5B
STIM1
STK4
STN1
STX11
STXBP1
STXBP2
TAP1
TAP2
TAPBP
TAZ
TBK1
TBX1
TCF3
TCIRG1
TCN2
TERC
TERT
TFRC
TGFB1
TGFBR1
TGFBR2
THBD
TICAM1
TINF2
TIRAP
TLR1
TLR3
TLR9
TMC6
TMC8
TMEM173
TMPO
TNF
TNFAIP3
TNFRSF11A
TNFRSF13
TNFRSF13B
TNFRSF13C
TNFRSF1A
TNFRSF4
TNFRSF6
TNFRSF9
TNFSF10
TNFSF11
TNFSF12
TNFSF13B
TNFSF6
TNIP1
TOP2B
TP53
TPP2
TRAC
TRAF3
TRAF3IP2
TREX1
TRHDE
TRIM22
TRNT1
TSSK2
TTC37
TTC7A
TYK2
UBE2T
UFD1L
UNC13D
UNC93B1
UNG
USB1
USP18
VAV1
VPREB1
VPS13B
VPS45
WAS
WDR1
WIPF1
WRAP53
XIAP
XK
XRCC2
YPEL1
ZAP70
ZBTB1
ZBTB24
ZNF341

## Sheet: Table S4
Table S4: Comparison of candidate variants to HGMD, OMIM, Phenolyzer databases
Gene	Chr:Pos_Ref_Alt	AAChange	CVID_HGMD_84genes	CVID_OMIM_13genes	CVID_Phenolyzer_21genes	Are reported in the literature？
CD8A	2:87015677_C_T	CD8A:NM_171827:exon4:c.G521A:p.R174Q	NO	NO	NO	NO
PIK3R1	5:67589663_G_A	PIK3R1:NM_001242466:exon4:c.336+1G>A	NO	NO	NO	NO
TNFRSF13B	17:16852246_C_G	TNFRSF13B:NM_012452:exon3:c.G251C:p.R84T	YES	YES	YES	https://www.ncbi.nlm.nih.gov/pmc/articles/PMC7793988/
CTLA4	2:204737478_C_G	CTLA4:NM_001037631:exon3:c.C505G:p.P169A	YES	NO	NO	NO
RAG1	11:36596598_A_G	RAG1:NM_000448:exon2:c.A1744G:p.R582G	YES	NO	NO	NO
TNFSF11	13:43181051_T_A	TNFSF11:NM_003701:exon5:c.T951A:p.D317E	NO	NO	NO	NO
PSTPIP1	15:77329487_C_A	PSTPIP1:NM_001321135:exon14:c.C1164A:p.F388L	NO	NO	NO	NO
LRBA	4:151835432_C_T	LRBA:NM_001199282:exon9:c.G1076A:p.G359D	YES	NO	YES	NO
IL17RA	22:17590498_A_G	IL17RA:NM_001289905:exon12:c.A2287G:p.I763V	NO	NO	NO	NO
MYSM1	1:59126891_G_A	MYSM1:NM_001085487:exon19:c.C2279T:p.P760L	NO	NO	NO	NO
LRBA	4:151203684_A_G	LRBA:NM_001199282:exon55:c.T8231C:p.I2744T	YES	NO	YES	NO
PIK3CD	1:9780045_C_T	PIK3CD:NM_001350235:exon9:c.C1222T:p.R408C	NO	NO	NO	NO
TAP1	6:32821458_C_A	TAP1:NM_000593:exon1:c.G136T:p.E46X	NO	NO	NO	NO
IL21R	16:27457410_G_GTGAGCTCCCGACCCTGTGA	IL21R:NM_021798:exon8: c.867+10_867+28dup	YES	NO	NO	NO
TBK1	12:64879718_G_C	TBK1:NM_013254:exon11:c.G1261C:p.V421L	NO	NO	NO	NO
IGLL1	22:23915658_G_A	IGLL1:NM_020070:exon3:c.C437T:p.T146M	NO	NO	NO	NO
IL10RA	11:117859118_C_T	IL10RA:NM_001558:exon2:c.C89T:p.P30L	NO	NO	NO	NO
TIRAP	11:126162590_G_A	TIRAP:NM_001318776:exon4:c.G286A:p.D96N	NO	NO	NO	https://pubmed.ncbi.nlm.nih.gov/20164415/
LRBA	4:151336693_T_C	LRBA:NM_001199282:exon47:c.A7091G:p.N2364S	YES	NO	YES	NO
IL10RA	11:117866312_G_A	IL10RA:NM_001558:exon6:c.G697A:p.V233M	NO	NO	NO	NO
IL10RB	21:34640780_C_T	IL10RB:NM_000628:exon2:c.C131T:p.A44V	NO	NO	NO	NO
MYB	6:135511352_G_A	MYB:NM_001130172:exon5:c.G394A:p.E132K	NO	NO	NO	NO
AIRE	21:45708342_G_T	AIRE:NM_000383:exon5:c.652+1G>T	NO	NO	NO	NO
CD40LG	X:135738542_A_C	CD40LG:NM_000074:exon4:c.A374C:p.H125P	YES	NO	NO	https://pubmed.ncbi.nlm.nih.gov/8889581/
GATA2	3:128200721_G_A	GATA2:NM_001145662:exon5:c.C1042T:p.R348X	NO	NO	NO	https://www.ncbi.nlm.nih.gov/pmc/articles/PMC6068047/
TFRC	3:195792457_T_G	TFRC:NM_001313966:exon8:c.A209C:p.D70A	NO	NO	NO	NO
NFKB1	4:103518782_G_A	NFKB1:NM_001165412:exon15:c.G1598A:p.R533H	YES	YES	NO	NO
KMT2D	12:49447364_G_C	KMT2D:NM_003482:exon6:c.C734G:p.T245S	NO	NO	NO	NO
STAT5B	17:40359729_T_G	STAT5B:NM_012448:exon16:c.A1924C:p.N642H	NO	NO	NO	https://pubmed.ncbi.nlm.nih.gov/34680385/
NCF2	1:183546753_A_G	NCF2:NM_000433:exon3:c.T347C:p.F116S	NO	NO	NO	NO
TCIRG1	11:67811617_C_T	TCIRG1:NM_006053:exon4:c.C178T:p.R60W	NO	NO	NO	NO
TIRAP	11:126162698_G_A	TIRAP:NM_001318776:exon4:c.G394A:p.E132K	NO	NO	NO	https://pubmed.ncbi.nlm.nih.gov/21399862/
Note: Chr:chromosome; Pos:Absolute position of variant locus on chromosome; Ref:Reference genome base type; Alt:Sample genome base type.

## Sheet: Table S5
Table S5: List of Top 10 KEGG Pathways
ID	Description	GeneRatio	BgRatio	pvalue	padjust	qvalue	geneID
hsa05340	Primary immunodeficiency	6|24	38|8018	9.48376e-10	1.4036e-07	1.4036e-07	AIRE/CD40LG/IGLL1/RAG1/TAP1/TNFRSF13B
hsa04917	Prolactin signaling pathway	5|24	70|8018	1.63981e-06	0.000242691	0.000121346	NFKB1/PIK3CD/PIK3R1/STAT5B/TNFSF11
hsa05163	Human cytomegalovirus infection	7|24	225|8018	2.87553e-06	0.000425578	0.000141859	IL10RA/IL10RB/NFKB1/PIK3CD/PIK3R1/TAP1/TBK1
hsa04630	JAK-STAT signaling pathway	6|24	162|8018	6.17421e-06	0.000913783	0.000182757	IL10RA/IL10RB/IL21R/PIK3CD/PIK3R1/STAT5B
hsa05161	Hepatitis B	6|24	162|8018	6.17421e-06	0.000913783	0.000182757	NFKB1/PIK3CD/PIK3R1/STAT5B/TBK1/TIRAP
hsa04660	T cell receptor signaling pathway	5|24	104|8018	1.16463e-05	0.00172365	0.000246236	CD40LG/CTLA4/NFKB1/PIK3CD/PIK3R1
hsa04620	Toll-like receptor signaling pathway	5|24	104|8018	1.16463e-05	0.00172365	0.000246236	NFKB1/PIK3CD/PIK3R1/TBK1/TIRAP
hsa04060	Cytokine-cytokine receptor interaction	7|24	294|8018	1.67772e-05	0.00248302	0.000310377	CD40LG/IL10RA/IL10RB/IL17RA/IL21R/TNFRSF13B/TNFSF11
hsa04380	Osteoclast differentiation	5|24	128|8018	3.19436e-05	0.00472766	0.000525295	NCF2/NFKB1/PIK3CD/PIK3R1/TNFSF11
hsa05221	Acute myeloid leukemia	4|24	67|8018	4.17282e-05	0.00617577	0.000617265	NFKB1/PIK3CD/PIK3R1/STAT5B

## Sheet: Table S6
Table S6-Enrichment.DISEASES
#term ID	term description	observed gene count	background gene count	strength	false discovery rate	matching proteins in your network (labels)
DOID:612	Primary immunodeficiency disease	16	426	1.42	3.56e-16	NFKB1,IL10RA,TNFRSF13B,IL10RB,AIRE,RAG1,CTLA4,IGLL1,GATA2,TAP1,LRBA,NCF2,CD40LG,PIK3CD,CD8A,PIK3R1
DOID:7	Disease of anatomical entity	23	4452	0.56	7.12e-08	NFKB1,IL10RA,TNFRSF13B,TCIRG1,IL10RB,AIRE,STAT5B,RAG1,KMT2D,CTLA4,IL17RA,IGLL1,TBK1,GATA2,TAP1,LRBA,NCF2,CD40LG,PIK3CD,TNFSF11,CD8A,PIK3R1,PSTPIP1
DOID:4	Disease	25	5921	0.47	1.39e-07	NFKB1,IL10RA,TNFRSF13B,TCIRG1,IL10RB,AIRE,STAT5B,RAG1,KMT2D,CTLA4,IL17RA,IGLL1,TBK1,MYB,GATA2,TAP1,LRBA,TFRC,NCF2,CD40LG,PIK3CD,TNFSF11,CD8A,PIK3R1,PSTPIP1
DOID:2115	B cell deficiency	5	34	2.01	1.99e-06	NFKB1,TNFRSF13B,IGLL1,LRBA,CD40LG
DOID:417	Autoimmune disease	8	294	1.28	5.02e-06	NFKB1,IL10RA,TNFRSF13B,IL10RB,AIRE,CTLA4,LRBA,NCF2
DOID:0111962	Combined immunodeficiency	5	60	1.77	1.99e-05	RAG1,TAP1,CD40LG,PIK3CD,PIK3R1
DOID:37	Skin disease	8	481	1.07	0.00016	IL10RB,AIRE,CTLA4,IL17RA,IGLL1,NCF2,CD8A,PSTPIP1
DOID:12177	Common variable immunodeficiency	3	13	2.21	0.00063	NFKB1,TNFRSF13B,LRBA
DOID:2473	Opportunistic mycosis	3	22	1.98	0.0021	AIRE,IL17RA,CD8A
DOID:628	Combined t cell and b cell immunodeficiency	3	23	1.96	0.0022	CD40LG,PIK3CD,PIK3R1
DOID:2916	Hypersensitivity reaction type iv disease	3	26	1.91	0.0029	CTLA4,PIK3CD,CD8A
DOID:0111936	Immunodeficiency 14	2	2	2.84	0.0032	PIK3CD,PIK3R1
DOID:2058	Chronic mucocutaneous candidiasis	2	5	2.45	0.0095	AIRE,IL17RA
DOID:13533	Osteopetrosis	2	13	2.03	0.0425	TCIRG1,TNFSF11
DOID:6688	Autoimmune lymphoproliferative syndrome	2	13	2.03	0.0425	CTLA4,PIK3CD
DOID:8577	Ulcerative colitis	2	13	2.03	0.0425	IL10RA,IL10RB

## Sheet: Table S7
Table S7:PPI network
Patient Name	GeneName	PPI（Interacts with 13 OMIM documented known genes）	Phenolyzer_status (CVID|othertype)
S1	RAG1	CD19|CR2|IKZF1	Predicted|Predicted
S2##	LRBA	CR2|IRF2BP2|LRBA|TNFRSF13B|TNFRSF13C	SeedGene|/
S3	CTLA4	CD19|CD81|CR2|ICOS|IKZF1|IL21|LRBA|MS4A1|TNFRSF13B|TNFRSF13C	Predicted|SeedGene
	TNFRSF13B	CD19|CD81|CR2|LRBA|MS4A1|NFKB2|TNFRSF13B|TNFRSF13C	SeedGene|SeedGene
S4	AIRE	NFKB2	Predicted|/
F1	TNFSF11	IL21|NFKB1|NFKB2|TNFRSF13C	Predicted|Predicted
	PSTPIP1	IKZF1	Predicted|Predicted
F2	CD8A	CD19|CD81|CR2|ICOS|IKZF1|IL21|MS4A1|NFKB1|NFKB2|TNFRSF13B|TNFRSF13C	Predicted|SeedGene
	PIK3R1	CD19|ICOS|LRBA|NFKB1	Predicted|SeedGene
	TNFRSF13B	CD19|CD81|CR2|LRBA|MS4A1|NFKB2|TNFRSF13B|TNFRSF13C	SeedGene|SeedGene
F3	LRBA	CR2|IRF2BP2|LRBA|TNFRSF13B|TNFRSF13C	SeedGene|/
	PIK3CD	CD19|ICOS|TNFRSF13C	Predicted|Predicted
	MYSM1	/	/|/|Predicted
F4	IL17RA	/	Predicted|/
	MYSM1	/	/|/|Predicted
F5	TAP1	/	Predicted|SeedGene
	IL21R	CD19|CR2|ICOS|IKZF1|IL21|TNFRSF13B|TNFRSF13C	Predicted|SeedGene
F6	IL10RA	CD19|IKZF1|IL21	Predicted|Predicted
	TIRAP	/	Predicted|Predicted
F7	TBK1	ICOS|NFKB1|NFKB2	Predicted|Predicted
	IGLL1	CD19|IKZF1	Predicted|Predicted
F8	LRBA	CR2|IRF2BP2|LRBA|TNFRSF13B|TNFRSF13C	SeedGene|/
	IL10RA	CD19|IKZF1|IL21	Predicted|Predicted
	IL10RB	IL21	Predicted|Predicted
F9	MYB	IKZF1	Predicted|Predicted
F10	CD40LG	CD19|CR2|ICOS|IL21|NFKB1|NFKB2|TNFRSF13B|TNFRSF13C	SeedGene
F11	GATA2	IKZF1	Predicted|Predicted
	TFRC	CD19|CD81	Predicted|Predicted
	NFKB1	NFKB1|NFKB2|TNFRSF13C	Predicted|Predicted
	KMT2D	/	SeedGene|/
	STAT5B	CD19|IKZF1|IL21|NFKB1	Predicted|Predicted
F12	NCF2	/	Predicted|SeedGene
	TCIRG1	/	Predicted|Predicted
	TIRAP	/	Predicted|Predicted
Note: Protein-Protein Interaction Networks; CVID: Common variable immunodeficiency disorder. /: Irrelevant

## Sheet: Table S8
Table S8-1 Shared CNV with only patient
Chr	Start	End	GeneName	Func	cytoBand	CopyNumber	Size	CNV Type	P_Sample	P_Number
15	72382500	72389999	MYO9A	intronic	15q23	1	7499	loss	F1,F2,F7	3
21	10857500	11182499	BAGE4,BAGE3,BAGE5,TPTE,BAGE2,BAGE	exonic	21p11.1-p11.2	10	324999	gain	F8,S4,F12	3
3	75695000	75794999	FRG2C,LINC00960,FRG2EP,ZNF717,MIR4273	exonic	3p12.3	1	99999	loss	S1,F4	2
5	4185000	4194999	.	intergenic	5p15.33	1	9999	loss	F2,F12	2
7	38310000	38384999	TRG-AS1,TARP	ncRNA_exonic	7p14.1	1	74999	loss	S3,F10	2
10	54782500	54789999	.	intergenic	10q21.1	1	7499	loss	F6,F7	2
10	54782500	54797499	.	intergenic	10q21.1	1	14999	loss	F8,F10	2
10	91752500	91759999	.	intergenic	10q23.31	1	7499	loss	F8,F10	2
10	93630000	93642499	.	intergenic	10q23.32	1	12499	loss	F6,F9	2
12	38010000	38019999	.	intergenic	12q11	1	9999	loss	S1,S3	2
13	57787500	57872499	.	intergenic	13q21.1	1	84999	loss	F1,F12	2
15	22425000	22504999	IGHV1OR15-3,LOC102724760,LOC642131,IGHV1OR15-1	ncRNA_exonic	15q11.2	5	79999	gain	F3,F8	2
18	38257500	38262499	.	intergenic	18q12.3	1	4999	loss	F2,F3	2
18	77622500	77629999	KCNG2	exonic	18q23	1	7499	loss	S3,F7	2
19	12690000	12702499	ZNF490	exonic	19p13.2	1	12499	loss	S2,F10	2
Table S8-2 Shared SV with only patient
Chr	Start	End	GeneName	Func	cytoBand	TCHR	TSTART	SV Type	P_Sample	P_Number	Size
1	105667549	105668461	.	intergenic	1p21.1	1	105668461	DEL	S1,S2,F11	3	912
1	162230748	162231283	NOS1AP	intronic	1q23.3	1	162231283	DEL	F1,F3,F8	3	535
1	31067151	31067163	.	intergenic	1p35.2	1	31067163	DEL	S3,F8	2	12
1	88457676	88457694	.	intergenic	1p22.2	1	88457694	DEL	F3,S4	2	18
1	153010864	153010864	.	intergenic	1q21.3	1	153010948	ITX	F2,F4	2	0
1	153010948	153010948	.	intergenic	1q21.3	1	153010864	ITX	F2,F4	2	0
1	165449583	165449583	LOC400794	ncRNA_intronic	1q23.3	7	43347815	CTX	S2,F11	2	0
1	175811999	175811999	.	intergenic	1q25.1	5	120889189	CTX	F4,F8	2	0
1	214136300	214136300	PROX1-AS1	ncRNA_intronic	1q32.3	6	104198950	CTX	F2,S2	2	0
1	244562112	244562112	.	intergenic	1q44	6	79263579	CTX	F7,F11	2	0
2	16539516	16539516	.	intergenic	2p24.3	20	21701851	CTX	S1,F4,F10	3	0
2	53249419	53252613	.	intergenic	2p16.2	2	53252613	DEL	F5,S4	2	3194
2	70320184	70320184	.	intergenic	2p13.3	12	64538014	CTX	S1,F8	2	0
2	189845122	189845157	COL3A1	intronic	2q32.2	2	189845157	DEL	F2,S2	2	35
3	157241465	157241465	.	intergenic	3q25.32	Y	24886765	CTX	F2,F6,F11	3	0
3	161676355	161676391	.	intergenic	3q26.1	3	161676391	DEL	F7,S4,F12	3	36
3	60941286	60941324	FHIT	intronic	3p14.2	3	60941324	DEL	F2,F8	2	38
3	86544447	86544447	LINC02070	ncRNA_intronic	3p12.1	8	11203391	CTX	F2,S4	2	0
3	88915040	88915073	.	intergenic	3p11.1	3	88915073	DEL	S3,F8	2	33
3	117038302	117038302	.	intergenic	3q13.31	9	113006616	CTX	F2,F8	2	0
3	119431707	119431707	MAATS1	intronic	3q13.33	21	30382812	CTX	F8,F9	2	0
3	125399006	125399881	.	intergenic	3q21.2	3	125399881	DEL	S2,S4	2	875
3	161743026	161743026	.	intergenic	3q26.1	13	90708447	CTX	S3,F9	2	0
3	164151736	164151736	.	intergenic	3q26.1	4	25593375	CTX	S3,F6	2	0
3	174514516	174514516	.	intergenic	3q26.31	X	97221554	CTX	F8,F12	2	0
3	174874095	174874114	NAALADL2	intronic	3q26.31	3	174874114	DEL	S1,F6	2	19
3	176942949	176942981	.	intergenic	3q26.32	3	176942981	DEL	S2,F10	2	32
4	64019723	64019723	.	intergenic	4q13.1	6	153145993	CTX	F1,F2,F6,F11	4	0
4	19401340	19401340	.	intergenic	4p15.31	7	48446507	CTX	S4,F11,F12	3	0
4	177835340	177835340	.	intergenic	4q34.3	18	37715832	CTX	F1,F2,F9	3	0
4	17655543	17655543	FAM184B	intronic	4p15.32	7	152482560	CTX	F8,F12	2	0
4	25076457	25076475	.	intergenic	4p15.2	4	25076475	DEL	S2,F4	2	18
4	25593375	25593375	.	intergenic	4p15.2	3	164151736	CTX	S3,F6	2	0
4	62183829	62183829	ADGRL3	intronic	4q13.1	19	34039279	CTX	F6,F8	2	0
4	70018581	70018620	.	intergenic	4q13.2	4	70018620	DEL	S2,F10	2	39
4	106148650	106148758	TET2-AS1,TET2	ncRNA_intronic	4q24	4	106148758	DEL	S1,S2	2	108
4	115597838	115597838	UGT8	UTR3	4q26	8	109671508	CTX	F6,F10	2	0
4	123101180	123101180	KIAA1109	intronic	4q27	16	68378855	CTX	F1,S4	2	0
4	150789806	150789806	.	intergenic	4q31.23	14	96048906	CTX	F10,F12	2	0
4	170099467	170099484	SH3RF1	intronic	4q32.3	4	170099484	DEL	F8,F12	2	17
4	179920471	179920471	.	intergenic	4q34.3	10	109387719	CTX	F2,F12	2	0
4	183571972	183572378	TENM3	intronic	4q35.1	4	183572378	DEL	F5,F8	2	406
4	184546476	184546510	.	intergenic	4q35.1	4	184546510	DEL	F4,F8	2	34
4	190276987	190276999	.	intergenic	4q35.2	4	190276999	DEL	S3,F10	2	12
5	149874226	149874226	.	intergenic	5q33.1	8	10400922	CTX	S2,F4,F8,S4	4	0
5	13830011	13830037	DNAH5	intronic	5p15.2	5	13830037	DEL	F1,S2,S4	3	26
5	56485981	56485981	GPBP1	intronic	5q11.2	12	6643683	CTX	S1,F3,F8	3	0
5	95966538	95967361	LOC101929710	ncRNA_exonic	5q15	5	95967361	DEL	F1,S4,F11	3	823
5	131642094	131642123	SLC22A4	intronic	5q31.1	5	131642123	DEL	F1,F2,F8	3	29
5	5076851	5076881	LINC02121	ncRNA_intronic	5p15.32	5	5076881	DEL	S1,S2	2	30
5	5553226	5553226	.	intergenic	5p15.32	6	150097464	CTX	F2,F4	2	0
5	16830805	16830805	MYO10	intronic	5p15.1	9	20791218	CTX	F1,F8	2	0
5	28409596	28409596	.	intergenic	5p14.1	8	122394599	CTX	F2,S3	2	0
5	30284148	30284148	.	intergenic	5p13.3	20	49291346	CTX	F6,S4	2	0
5	57858945	57859136	.	intergenic	5q11.2	5	57859136	DEL	S1,F6	2	191
5	58375714	58375714	PDE4D	intronic	5q11.2	X	146888810	CTX	F8,S4	2	0
5	82415013	82415013	XRCC4	intronic	5q14.2	5	82421886	ITX	S2,F12	2	0
5	82421886	82421886	XRCC4	intronic	5q14.2	5	82415013	ITX	S2,F12	2	0
5	84433844	84433849	.	intergenic	5q14.3	5	84433849	DEL	S3,S4	2	5
5	84509806	84509806	.	intergenic	5q14.3	X	143729270	CTX	S2,S4	2	0
5	120436744	120436744	.	intergenic	5q23.1	11	111082409	CTX	S3,F4	2	0
5	120889189	120889189	.	intergenic	5q23.1	1	175811999	CTX	F4,F8	2	0
5	147503018	147503018	SPINK5	intronic	5q32	9	123854745	CTX	F2,F6	2	0
6	91125865	91125865	.	intergenic	6q15	11	90908665	CTX	F4,F6,F8,S4,F12	5	0
6	153145993	153145993	.	intergenic	6q25.2	4	64019723	CTX	F1,F2,F6,F11	4	0
6	29870047	29870356	.	intergenic	6p22.1	6	29870356	DEL	F4,S4,F12	3	309
6	36881609	36881635	C6orf89	intronic	6p21.2	6	36881635	DEL	F7,F8,S4	3	26
6	13219147	13219147	PHACTR1	intronic	6p24.1	20	14558441	CTX	F7,S4	2	0
6	17266012	17266141	.	intergenic	6p22.3	6	17266141	DEL	S2,F11	2	129
6	30348408	30348429	.	intergenic	6p22.1	6	30348429	DEL	S3,F12	2	21
6	30886433	30886570	VARS2	intronic	6p21.33	6	30886570	DEL	S2,S4	2	137
6	32459820	32459872	.	intergenic	6p21.32	6	32459872	DEL	F4,F10	2	52
6	32745741	32745741	.	intergenic	6p21.32	16	83879207	CTX	F4,F7	2	0
6	33493154	33493952	.	intergenic	6p21.32	6	33493952	DEL	S2,S4	2	798
6	45256312	45256350	SUPT3H	intronic	6p21.1	6	45256350	DEL	S1,F10	2	38
6	45256314	45256346	SUPT3H	intronic	6p21.1	6	45256346	DEL	S1,F10	2	32
6	79263579	79263579	.	intergenic	6q14.1	1	244562112	CTX	F7,F11	2	0
6	104198950	104198950	.	intergenic	6q16.3	1	214136300	CTX	F2,S2	2	0
6	111591192	111591222	.	downstream	6q21	6	111591222	DEL	F6,F7	2	30
6	117456818	117456843	.	intergenic	6q22.1	6	117456843	DEL	S2,S4	2	25
6	134529879	134529879	SGK1	intronic	6q23.2	21	29681380	CTX	F7,F8	2	0
6	147860897	147860897	SAMD5	intronic	6q24.3	X	42832054	CTX	F8,S4	2	0
6	150097464	150097464	PCMT1	intronic	6q25.1	5	5553226	CTX	F2,F4	2	0
6	161090083	161090083	.	intergenic	6q26	16	80610647	CTX	F7,F12	2	0
7	48446507	48446507	ABCA13	intronic	7p12.3	4	19401340	CTX	S4,F11,F12	3	0
7	54977949	54977998	.	intergenic	7p11.2	7	54977998	DEL	S3,F4,S4	3	49
7	134506355	134506355	CALD1	intronic	7q33	7	134520910	ITX	F2,S2,F8	3	0
7	134520910	134520910	CALD1	intronic	7q33	7	134506355	ITX	F2,S2,F8	3	0
7	139633625	139633662	TBXAS1	intronic	7q34	7	139633662	DEL	S3,F3,F9	3	37
7	28877849	28877849	.	intergenic	7p14.3	7	139205833	ITX	S2,F4	2	0
7	43347815	43347815	HECW1	intronic	7p13	1	165449583	CTX	S2,F11	2	0
7	89156999	89157085	.	intergenic	7q21.13	7	89157085	DEL	S2,S4	2	86
7	101001266	101003795	.	intergenic	7q22.1	7	101003795	DEL	F1,F4	2	2529
7	103612297	103612332	RELN	intronic	7q22.1	7	103612332	DEL	S1,F7	2	35
7	116036622	116036622	.	intergenic	7q31.2	15	65428293	CTX	S2,F8	2	0
7	119371540	119371579	LINC02476	ncRNA_intronic	7q31.31	7	119371579	DEL	S3,F8	2	39
7	131060862	131060886	MKLN1	intronic	7q32.3	7	131060886	DEL	S2,F7	2	24
7	133483169	133483198	EXOC4	intronic	7q33	7	133483198	DEL	S2,F8	2	29
7	138322172	138322172	SVOPL	intronic	7q34	9	28506478	CTX	S3,F8	2	0
7	138322219	138322219	SVOPL	intronic	7q34	9	28506506	CTX	F8,F12	2	0
7	139205833	139205833	.	intergenic	7q34	7	28877849	ITX	S2,F4	2	0
7	152482560	152482560	ACTR3B	intronic	7q36.1	4	17655543	CTX	F8,F12	2	0
8	16868765	16868768	.	intergenic	8p22	8	16868768	DEL	S1,F6,F12	3	3
8	133758654	133758734	TMEM71	intronic	8q24.22	8	133758734	DEL	F2,F7,F8	3	80
8	11203391	11203391	TDH	ncRNA_intronic	8p23.1	3	86544447	CTX	F2,S4	2	0
8	11797012	11797030	.	intergenic	8p23.1	8	11797030	DEL	F8,S4	2	18
8	17286930	17286930	.	intergenic	8p22	9	15664566	CTX	F2,F10	2	0
8	30145403	30145403	.	intergenic	8p12	17	7167959	CTX	F9,F10	2	0
8	63307218	63307218	NKAIN3	intronic	8q12.3	20	45880617	CTX	F7,F10	2	0
8	101647473	101647473	SNX31	intronic	8q22.3	11	121313346	CTX	F1,F11	2	0
8	109671508	109671508	TMEM74	intergenic	8q23.1	4	115597838	CTX	F6,F10	2	0
8	122394599	122394599	.	intergenic	8q24.12	5	28409596	CTX	F2,S3	2	0
9	73792526	73792552	.	intergenic	9q21.12	9	73792552	DEL	S1,F1,F3	3	26
9	79673652	79673652	.	intergenic	9q21.2	12	94987147	CTX	S1,F2,S3	3	0
9	15618368	15618368	CCDC171	intronic	9p22.3	X	96455438	CTX	F7,S4	2	0
9	15664566	15664566	CCDC171	intronic	9p22.3	8	17286930	CTX	F2,F10	2	0
9	20791218	20791218	FOCAD	intronic	9p21.3	5	16830805	CTX	F1,F8	2	0
9	28506478	28506478	LINGO2	intronic	9p21.1	7	138322172	CTX	S3,F8	2	0
9	28506506	28506506	LINGO2	intronic	9p21.1	7	138322219	CTX	F8,F12	2	0
9	73933939	73933946	.	intergenic	9q21.12	9	73933946	DEL	S1,F8	2	7
9	78986628	78986649	.	intergenic	9q21.13	9	78986649	DEL	S3,F5	2	21
9	84478788	84479076	.	intergenic	9q21.32	9	84479076	DEL	F5,F9	2	288
9	95365130	95365130	CENPP	intronic	9q22.31	16	89368745	CTX	S3,F10	2	0
9	113006616	113006616	TXN	intronic	9q31.3	3	117038302	CTX	F2,F8	2	0
9	123854745	123854745	CNTRL	intronic	9q33.2	5	147503018	CTX	F2,F6	2	0
10	12964325	12964369	CCDC3	intronic	10p13	10	12964369	DEL	F5,S4,F10	3	44
10	101264849	101264849	.	intergenic	10q24.2	12	70474249	CTX	F4,F5	2	0
10	109387719	109387719	.	intergenic	10q25.1	4	179920471	CTX	F2,F12	2	0
11	90908665	90908665	.	intergenic	11q14.3	6	91125865	CTX	F4,F6,F8,S4,F12	5	0
11	24603217	24603217	LUZP2	intronic	11p14.3	14	74262642	CTX	S1,S2,S3,F9	4	0
11	111082409	111082409	.	intergenic	11q23.1	5	120436744	CTX	S3,F4	2	0
11	121313346	121313346	.	intergenic	11q24.1	8	101647473	CTX	F1,F11	2	0
12	6643683	6643683	GAPDH	UTR5	12p13.31	5	56485981	CTX	S1,F3,F8	3	0
12	94987147	94987147	TMCC3	intronic	12q22	9	79673652	CTX	S1,F2,S3	3	0
12	6166646	6166646	VWF	intronic	12p13.31	17	19426559	CTX	S1,F10	2	0
12	11795898	11795898	.	intergenic	12p13.2	21	33149114	CTX	F1,F3	2	0
12	14171947	14171947	.	intergenic	12p13.1	2	162093543	CTX	F4,F11	2	0
12	14171962	14171962	.	intergenic	12p13.1	2	25832584	CTX	F2,F11	2	0
12	17413564	17413610	.	intergenic	12p12.3	12	17413610	DEL	F2,S4	2	46
12	38317986	38317986	.	intergenic	12q12	12	38318526	ITX	S1,S3	2	0
12	38318526	38318526	.	intergenic	12q12	12	38317986	ITX	S1,S3	2	0
12	64538014	64538014	SRGAP1	UTR3	12q14.2	2	70320184	CTX	S1,F8	2	0
12	70474249	70474249	.	intergenic	12q15	10	101264849	CTX	F4,F5	2	0
12	114412260	114412260	.	intergenic	12q24.21	X	12738192	CTX	S1,F7	2	0
12	117589927	117589927	FBXO21	intronic	12q24.22	12	117589821	ITX	S1,F10	2	0
12	124021395	124021395	.	downstream	12q24.31	X	5257753	CTX	S1,F12	2	0
13	42755980	42756225	DGKH	intronic	13q14.11	13	42756225	DEL	S2,S3	2	245
13	47034668	47034668	LINC01198	ncRNA_intronic	13q14.13	GL000222.1	129705	CTX	F3,F8	2	0
13	57909017	57909017	.	intergenic	13q21.1	22	43385933	CTX	F4,F12	2	0
13	90708447	90708447	.	intergenic	13q31.3	3	161743026	CTX	S3,F9	2	0
14	74262642	74262642	LOC100506476	ncRNA_intronic	14q24.3	11	24603217	CTX	S1,S2,S3,F9	4	0
14	20376012	20379478	.	intergenic	14q11.2	14	20379478	DEL	S1,F7	2	3466
14	34405443	34405443	EGLN3	intronic	14q13.1	4	75920041	CTX	F7,F9	2	0
14	67428631	67428651	GPHN	intronic	14q23.3	14	67428651	DEL	F4,F8	2	20
14	67428635	67428649	GPHN	intronic	14q23.3	14	67428649	DEL	F4,F8	2	14
14	94235343	94235343	PRIMA1	intronic	14q32.12	15	60745293	CTX	F4,F8	2	0
14	96048906	96048906	.	downstream	14q32.13	4	150789806	CTX	F10,F12	2	0
14	100123174	100123174	HHIPL1	intronic	14q32.2	17	37285942	CTX	F4,F10	2	0
15	26167388	26167388	LINC02346	ncRNA_intronic	15q12	X	150648810	CTX	F2,F4	2	0
15	28364556	28364572	HERC2	intronic	15q13.1	15	28364572	DEL	S2,S4	2	16
15	46715367	46715372	.	intergenic	15q21.1	15	46715372	DEL	F8,F11	2	5
15	48620495	48620495	.	intergenic	15q21.1	19	44021530	CTX	S2,F3	2	0
15	49817880	49817900	FAM227B	intronic	15q21.2	15	49817900	DEL	F2,F11	2	20
15	60745293	60745293	ICE2	UTR3	15q22.2	14	94235343	CTX	F4,F8	2	0
15	65428293	65428293	.	intergenic	15q22.31	7	116036622	CTX	S2,F8	2	0
16	72265804	72265808	.	intergenic	16q22.2	16	72265808	DEL	F2,F6,F8	3	4
16	52004406	52004737	.	intergenic	16q12.1	16	52004737	DEL	S1,S2	2	331
16	75095430	75095430	ZNRF1	intronic	16q23.1	17	67982982	CTX	F6,S4	2	0
16	80610647	80610647	.	intergenic	16q23.2	6	161090083	CTX	F7,F12	2	0
16	83879207	83879207	.	intergenic	16q23.3	6	32745741	CTX	F4,F7	2	0
16	89368745	89368745	ANKRD11	intronic	16q24.3	9	95365130	CTX	S3,F10	2	0
17	935045	935112	ABR	UTR5	17p13.3	17	935112	DEL	S2,F6	2	67
17	19426559	19426559	.	intergenic	17p11.2	12	6166646	CTX	S1,F10	2	0
17	37285942	37285942	PLXDC1	intronic	17q12	14	100123174	CTX	F4,F10	2	0
17	67982982	67982982	.	intergenic	17q24.3	16	75095430	CTX	F6,S4	2	0
17	77992016	78000841	TBC1D16	intronic	17q25.3	17	78000841	DEL	S2,S3	2	8825
18	37715832	37715832	.	intergenic	18q12.3	4	177835340	CTX	F1,F2,F9	3	0
18	3803976	3803985	DLGAP1	intronic	18p11.31	18	3803985	DEL	S3,F3	2	9
18	28219152	28219152	.	intergenic	18q12.1	6	56812722	CTX	F2,F3	2	0
19	4247578	4247669	CCDC94	intronic	19p13.3	19	4247669	DEL	S1,S3	2	91
19	34039279	34039279	.	intergenic	19q13.11	4	62183829	CTX	F6,F8	2	0
19	36472136	36472136	.	intergenic	19q13.12	6	30820633	CTX	S2,F3	2	0
19	44021530	44021530	ETHE1	intronic	19q13.31	15	48620495	CTX	S2,F3	2	0
20	21701851	21701851	.	intergenic	20p11.22	2	16539516	CTX	S1,F4,F10	3	0
20	61988398	61988490	CHRNA4	intronic	20q13.33	20	61988490	DEL	F4,F8,F9	3	92
20	14558441	14558441	MACROD2,MACROD2-IT1	ncRNA_intronic	20p12.1	6	13219147	CTX	F7,S4	2	0
20	16968556	16968575	.	intergenic	20p12.1	20	16968575	DEL	S2,F8	2	19
20	45880617	45880617	ZMYND8	intronic	20q13.12	8	63307218	CTX	F7,F10	2	0
20	49291346	49291346	RIPOR3	intronic	20q13.13	5	30284148	CTX	F6,S4	2	0
21	24587560	24587581	.	intergenic	21q21.2	21	24587581	DEL	S2,F8,S4	3	21
21	22261984	22261984	.	intergenic	21q21.1	X	18847011	CTX	F4,F9	2	0
21	33149114	33149114	.	intergenic	21q22.11	12	11795898	CTX	F1,F3	2	0
21	43328371	43328371	C2CD2	intronic	21q22.3	8	33443826	CTX	S4,F12	2	0
21	47410378	47410425	COL6A1	intronic	21q22.3	21	47410425	DEL	S2,F10	2	47
22	34162915	34162934	LARGE1	intronic	22q12.3	22	34162934	DEL	F1,F4,F11	3	19
22	36341406	36341449	RBFOX2	intronic	22q12.3	22	36341449	DEL	F5,F8	2	43
22	43385933	43385933	PACSIN2	intronic	22q13.2	13	57909017	CTX	F4,F12	2	0
X	69446641	69446674	.	intergenic	Xq13.1	X	69446674	DEL	F1,F3,F6,F7,F8	5	33
X	146644608	146644746	.	intergenic	Xq27.3	X	146644746	DEL	S1,F6,F12	3	138
X	5257753	5257753	.	intergenic	Xp22.32	12	124021395	CTX	S1,F12	2	0
X	12738192	12738192	FRMPD4	intronic	Xp22.2	12	114412260	CTX	S1,F7	2	0
X	18847011	18847011	.	downstream	Xp22.13	21	22261984	CTX	F4,F9	2	0
X	34377191	34377371	.	intergenic	Xp21.1	X	34377371	DEL	S1,S2	2	180
X	42832054	42832054	.	intergenic	Xp11.3	6	147860897	CTX	F8,S4	2	0
X	54501939	54501976	FGD1	intronic	Xp11.22	X	54501976	DEL	S1,F8	2	37
X	96455438	96455438	DIAPH2	intronic	Xq21.33	9	15618368	CTX	F7,S4	2	0
X	97221554	97221554	.	intergenic	Xq21.33	3	174514516	CTX	F8,F12	2	0
X	120660391	120660406	.	intergenic	Xq24	X	120660406	DEL	S3,F5	2	15
X	143729270	143729270	.	intergenic	Xq27.3	5	84509806	CTX	S2,S4	2	0
X	146888810	146888810	.	intergenic	Xq27.3	5	58375714	CTX	F8,S4	2	0
X	150648810	150648810	.	intergenic	Xq28	15	26167388	CTX	F2,F4	2	0
Y	24886765	24886765	.	intergenic	Yq11.223	3	157241465	CTX	F2,F6,F11	3	0
